# Supplementary material for: Influence of Linear Diamine Counterions on the Self-Assembly of Glycine-, Alanine-, Valine-, and Leucine-Based Amphiphiles
Source: Molecules. 2024 Sep 18;29(18):4436. doi: 10.3390/molecules29184436 (PMC11434146; doi:10.3390/molecules29184436)
Supplement: Supplementary file 1 [file molecules-29-04436-s001.zip]

Archive with 3 entries (3 files):
- Supplemental Information S1-proofed.pdf
- Supplemental Information S2-proofed.pdf
- Supplemental Information S3-proofed.pdf
